# Supplementary material for: Dynamic Interplay between Pericytes and Endothelial Cells during Sprouting Angiogenesis
Source: Cells. 2019 Sep 19;8(9):1109. doi: 10.3390/cells8091109 (PMC6770602; doi:10.3390/cells8091109)
Supplement: Supplementary file 1 [file cells-08-01109-s001.zip]

Archive with 3 entries (3 files):
- Suppl_Movie1_BF_NG2.avi
- Suppl_Movie2_lifeact_NG2.avi
- Suppl_Movie3_H2B_NG2.avi
